# Supplementary material for: Longitudinal serum proteomics identifies inflammatory and metabolic pathways in hypertensive nephrosclerosis progression
Source: Clin Proteomics. 2025 May 5;22:17. doi: 10.1186/s12014-025-09537-5 (PMC12054191; doi:10.1186/s12014-025-09537-5)
Supplement: Supplementary file 4 — Additional file 4. [file 12014_2025_9537_MOESM4_ESM.xlsx]

## Sheet: Sheet 1
Table 1
Column Name	Description	Table
Checked	Indicates whether the protein is manually flagged	S1
Protein_FDR_Confidence_Combined	Overall confidence level (e.g. High/Medium/Low) based on FDR.	S1
Master	Shows if this entry is the master (leading) protein in a group.	S1
Accession	Unique identifier for the protein.	S1
Description	Protein name and annotation.	S1
Exp_q_value_Combined	Calculated q-value representing the estimated false discovery rate.	S1
proteome_disc_contaminant	Marks if the protein is classified as a contaminant.	S1
Sum_PEP_Score	Sum of peptide scores supporting this protein identification.	S1
Coverage_in_Percent	Proportion of the protein sequence covered by identified peptides.	S1
Number_of_Peptides	Total count of peptide sequences identified for this protein.	S1
Number_of_PSMs	Number of peptide-spectrum matches assigned to this protein.	S1
Number_of_Unique_Peptides	Count of peptides unique to this protein.	S1
Number_of_AAs	Length of the protein (in amino acids).	S1
MW_in_kDa	Theoretical molecular weight (in kilodaltons).	S1
calc_pI	Calculated isoelectric point of the protein.	S1
Score_Sequest_HT_Sequest_HT	Combined protein score from the Sequest HT search engine.	S1
Number_of_Peptides_by_Search_Engine_Sequest_HT	Number of peptides identified by Sequest HT.	S1
Number_of_Razor_Peptides	Count of shared peptides assigned to this protein as razor peptides.	S1
Type	Protein description.	S1
Identifier	Groups being compared.	S3
ID	KEGG Pathway ID.	S3
Term_Description	Name of the enriched pathway	S3
Fold_Enrichment	Ratio of observed proteins versus expected frequency	S3
occurrence	Number of input proteins mapped to this pathway.	S3
support	Proportion of relevant proteins in the input that support enrichment for this pathway.	S3
lowest_p	Minimum p-value observed among the genes contributing to this pathway.	S3
highest_p	Maximum p-value observed among the genes contributing to this pathway.	S3
Up_regulated	Proteins with increased abundance associated with the pathway.	S3
Down_regulated	Proteins with decreased abundance associated with the pathway.	S3
Cluster	Cluster identifier assigned by pathfindR's clustering step.	S3
Status	Indicates whether the term is the 'Representative' or a 'Member' in its cluster.	S3
Identifier	Label for the compared conditions.	S4
Accession	Protein identifier.	S4
logFC	Log2 fold change in expression between compared conditions.	S4
AveExpr	Average expression level across all samples.	S4
t	T-statistic from the differential expression analysis.	S4
P.Value	Unadjusted (raw) p-value for differential expression.	S4
adj.P.Val	FDR-corrected (adjusted) p-value.	S4
B	Log-odds that the gene is differentially expressed.	S4
hgnc_symbol	Official gene symbol according to the HGNC database.	S4
description	Gene name.	S4
entrezgene_id	Entrez Gene ID.	S4
ensembl_gene_id	Ensembl gene ID.	S4
