# Supplementary material for: Longitudinal serum proteomics identifies inflammatory and metabolic pathways in hypertensive nephrosclerosis progression
Source: Clin Proteomics. 2025 May 5;22:17. doi: 10.1186/s12014-025-09537-5 (PMC12054191; doi:10.1186/s12014-025-09537-5)
Supplement: Supplementary file 5 — Additional file 5. [file 12014_2025_9537_MOESM5_ESM.xlsx]

## Sheet: Sheet 1
Proteins_Unique_Sequence_ID
